# Supplementary material for: Adaptation of hydroxymethylbutenyl diphosphate reductase enables volatile isoprenoid production
Source: eLife. 2020 Mar 12;9:e48685. doi: 10.7554/eLife.48685 (PMC7067565; doi:10.7554/eLife.48685)
Supplement: Figure 3—source data 2. [file elife-48685-fig3-data2.nwk.txt]

Name	Description	Node type	Branch length	Bootstrap value	Size	Accession	Start of sequence	Latin name	Taxonomy	Common name	Linear
Root	0		0						Linear
Internal node	5.14E-03	59	0						Linear
Internal node	0.014612239	83	0						Linear
Internal node	5.91E-03	32	0						Linear
Internal node	8.74E-03	41	0						Linear
Jatropha_curcas		Leaf	0.044350165		0						Linear
Manihot_esculenta		Leaf	0.045873186		0						Linear
Ricinus_communis		Leaf	0.036410889		0						Linear
Internal node	0.015369547	65	0						Linear
Internal node	0.022809355	100	0						Linear
Hevea_brasiliensis		Leaf	7.14E-03		0						Linear
Hevea_brasiliensis		Leaf	3.72E-03		0						Linear
Manihot_esculenta		Leaf	0.018725265		0						Linear
Internal node	0.015417223	84	0						Linear
Internal node	0.030164799	100	0						Linear
Populus_trichocarpa		Leaf	6.83E-03		0						Linear
Populus_euphratica		Leaf	4.04E-03		0						Linear
Populus_trichocarpa 2		Leaf	0.079961117		0						Linear
Internal node	5.14E-03	59	0						Linear
Internal node	1.16E-03	2	0						Linear
Internal node	3.46E-03	1	0						Linear
Internal node	1.19E-03	0	0						Linear
Internal node	1.89E-03	3	0						Linear
Internal node	3.49E-03	6	0						Linear
Internal node	7.78E-03	21	0						Linear
Internal node	8.57E-03	42	0						Linear
Eucalyptus_grandis 2		Leaf	0.129093258		0						Linear
Eucalyptus_grandis		Leaf	0.041083545		0						Linear
Punica_granatum		Leaf	0.104195182		0						Linear
Internal node	0.022095213	97	0						Linear
Internal node	3.90E-03	58	0						Linear
Internal node	0.014372899	94	0						Linear
Internal node	0.020030257	100	0						Linear
Cucumis_sativus		Leaf	9.33E-03		0						Linear
Cucumis_melo		Leaf	4.27E-03		0						Linear
Internal node	0.03308237	100	0						Linear
Cucurbita_moschata		Leaf	1.97E-03		0						Linear
Cucurbita_maxima		Leaf	3.45E-03		0						Linear
Siraitia_grosvenorii		Leaf	0.03576298		0						Linear
Momordica_charantia		Leaf	0.038296104		0						Linear
Internal node	0.012733458	69	0						Linear
Internal node	2.99E-03	26	0						Linear
Internal node	0.015912835	90	0						Linear
Internal node	0.012371394	98	0						Linear
Internal node	0.023349352	100	0						Linear
Glycine_max		Leaf	0.01208487		0						Linear
Glycine_max		Leaf	7.00E-03		0						Linear
Internal node	0.040036343	100	0						Linear
Vigna_angularis		Leaf	0.033864703		0						Linear
Phaseolus_vulgaris		Leaf	0.024459809		0						Linear
Cajanus_cajan		Leaf	0.050821135		0						Linear
Internal node	0.067293233	100	0						Linear
Arachis_ipaensis		Leaf	5.13E-03		0						Linear
Arachis_duranensis		Leaf	3.01E-03		0						Linear
Internal node	5.57E-03	29	0						Linear
Internal node	8.55E-04	17	0						Linear
Internal node	0.020508893	98	0						Linear
Internal node	0.011256805	89	0						Linear
Internal node	4.65E-03	51	0						Linear
Medicago_truncatula		Leaf	0.076441851		0						Linear
Cicer_arietinum		Leaf	0.034598704		0						Linear
Medicago_truncatula		Leaf	0.034851939		0						Linear
Astragalus_membranaceus		Leaf	0.034643206		0						Linear
Internal node	0.034572021	100	0						Linear
Lupinus_angustifolius		Leaf	0.045531208		0						Linear
Lupinus_angustifolius		Leaf	0.026988362		0						Linear
Lotus_japonicus		Leaf	0.072940419		0						Linear
Internal node	3.67E-03	11	0						Linear
Internal node	0.011956924	70	0						Linear
Juglans_regia		Leaf	0.044716809		0						Linear
Juglans_regia		Leaf	0.036710039		0						Linear
Cannabis_sativa		Leaf	0.081144541		0						Linear
Internal node	4.42E-03	1	0						Linear
Internal node	7.33E-04	0	0						Linear
Internal node	2.49E-03	0	0						Linear
Internal node	3.29E-03	0	0						Linear
Internal node	1.22E-03	0	0						Linear
Internal node	5.75E-03	4	0						Linear
Internal node	4.70E-03	22	0						Linear
Internal node	5.94E-03	41	0						Linear
Internal node	7.09E-03	71	0						Linear
Internal node	4.67E-03	44	0						Linear
Internal node	7.68E-03	53	0						Linear
Internal node	0.023498419	94	0						Linear
Internal node	0.020201899	99	0						Linear
Internal node	9.01E-03	81	0						Linear
Oncidium_hybrid_cultivar		Leaf	0.028515371		0						Linear
Dendrobium_catenatum		Leaf	0.035537114		0						Linear
Internal node	0.064657128	100	0						Linear
Phalaenopsis_equestris		Leaf	9.91E-04		0						Linear
Phalaenopsis_equestris		Leaf	0.032103224		0						Linear
Apostasia_shenzhenica		Leaf	0.075685472		0						Linear
Dioscorea_zingiberensis		Leaf	0.091437184		0						Linear
Asparagus_officinalis		Leaf	0.067723665		0						Linear
Internal node	0.01080078	68	0						Linear
Internal node	3.04E-03	42	0						Linear
Internal node	0.014650455	82	0						Linear
Musa_acuminata_subsp._malaccensis		Leaf	0.073326864		0						Linear
Musa_acuminata_subsp._malaccensis		Leaf	0.037713691		0						Linear
Ananas_comosus		Leaf	0.043947116		0						Linear
Internal node	0.021455214	91	0						Linear
Internal node	0.02060288	100	0						Linear
Phoenix_dactylifera		Leaf	0.025259925		0						Linear
Elaeis_guineensis		Leaf	0.018880262		0						Linear
Phoenix_dactylifera		Leaf	0.109779954		0						Linear
Internal node	0.052200529	100	0						Linear
Internal node	9.13E-03	82	0						Linear
Internal node	0.019478355	100	0						Linear
Internal node	2.43E-03	50	0						Linear
Internal node	4.85E-03	80	0						Linear
Panicum_hallii		Leaf	0.010873984		0						Linear
Dichanthelium_oligosanthes		Leaf	0.013725523		0						Linear
Internal node	0.0125837	98	0						Linear
Internal node	5.44E-03	78	0						Linear
Sorghum_bicolor		Leaf	3.13E-03		0						Linear
Saccharum_hybrid_cultivar_R570		Leaf	0.010463565		0						Linear
Zea_mays		Leaf	0.012364584		0						Linear
Setaria_italica		Leaf	0.015434784		0						Linear
Internal node	0.023119622	100	0						Linear
Oryza_sativa_Indica_Group		Leaf	0.01332159		0						Linear
Oryza_brachyantha		Leaf	0.011277917		0						Linear
Internal node	0.033102876	100	0						Linear
Internal node	9.29E-03	95	0						Linear
Hordeum_vulgare_subsp._vulgare		Leaf	0.010345543		0						Linear
Aegilops_tauschii_subsp._tauschii		Leaf	8.74E-03		0						Linear
Brachypodium_distachyon		Leaf	0.021096995		0						Linear
Amborella_trichopoda		Leaf	0.102754746		0						Linear
Magnolia_champaca		Leaf	0.086168214		0						Linear
Internal node	0.013059473	11	0						Linear
Internal node	2.53E-03	15	0						Linear
Internal node	5.53E-03	22	0						Linear
Internal node	0.013975635	37	0						Linear
Internal node	0.016948016	59	0						Linear
Internal node	0.014104518	57	0						Linear
Internal node	8.36E-03	63	0						Linear
Internal node	0.046284129	100	0						Linear
Internal node	0.026186691	100	0						Linear
Phlegmariurus_carinatus		Leaf	0.027323189		0						Linear
Huperzia_serrata		Leaf	0.016927775		0						Linear
Huperzia_serrata		Leaf	0.063020572		0						Linear
Selaginella_moellendorffii		Leaf	0.131443268		0						Linear
Internal node	8.50E-03	39	0						Linear
Internal node	0.110422962	100	0						Linear
Physcomitrella_patens		Leaf	0.058789958		0						Linear
Physcomitrella_patens		Leaf	0.055258559		0						Linear
Marchantia_polymorpha_subsp._ruderalis		Leaf	0.163372385		0						Linear
Internal node	0.068934976	100	0						Linear
Internal node	0.03751993	100	0						Linear
Internal node	0.012400134	97	0						Linear
Internal node	0.010303039	90	0						Linear
Pinus_densiflora		Leaf	0.016425122		0						Linear
Pinus taeda 1		Leaf	2.66E-03		0						Linear
Internal node	0.011103037	85	0						Linear
Picea_sitchensis		Leaf	5.50E-03		0						Linear
P. glauca B		Leaf	5.36E-03		0						Linear
Larix_kaempferi		Leaf	0.038515619		0						Linear
Ginkgo_biloba		Leaf	0.064115793		0						Linear
Internal node	0.088215591	86	0						Linear
Escherichia coli		Leaf	0.934140121		0						Linear
Syn PCC 7002 ispH		Leaf	0.30175014		0						Linear
Internal node	0.017297033	72	0						Linear
Internal node	0.015369597	55	0						Linear
Internal node	5.16E-03	34	0						Linear
Internal node	0.066008863	100	0						Linear
Internal node	0.017178206	100	0						Linear
Picea_sitchensis		Leaf	5.56E-03		0						Linear
P. glauca A		Leaf	2.58E-03		0						Linear
Internal node	0.021672821	100	0						Linear
Internal node	1.67E-03	60	0						Linear
Pinus_kesiya_var._langbianensis		Leaf	6.14E-03		0						Linear
Pinus_densiflora		Leaf	2.00E-03		0						Linear
Internal node	3.77E-03	87	0						Linear
P taeda 2		Leaf	5.51E-17		0						Linear
Ginkgo_biloba		Leaf	0.077109724		0						Linear
Ginkgo 3 (2-1)		Leaf	0.084684804		0						Linear
Taxus_x_media		Leaf	0.12193582		0						Linear
Zostera_marina		Leaf	0.124534871		0						Linear
Daucus_carota_subsp._sativus		Leaf	0.141936138		0						Linear
Internal node	0.013953959	46	0						Linear
Internal node	0.058059494	100	0						Linear
Internal node	0.017510674	98	0						Linear
Internal node	1.69E-03	27	0						Linear
Internal node	3.93E-03	44	0						Linear
Internal node	3.89E-03	44	0						Linear
Internal node	4.32E-03	58	0						Linear
Capsella_rubella		Leaf	0.013361237		0						Linear
Camelina_sativa		Leaf	0.014007568		0						Linear
Internal node	9.83E-03	90	0						Linear
Arabidopsis_thaliana		Leaf	0.04624019		0						Linear
Arabidopsis_lyrata_subsp._lyrata		Leaf	9.23E-03		0						Linear
Eutrema_salsugineum		Leaf	0.016101113		0						Linear
Lepidium_apetalum		Leaf	0.02246319		0						Linear
Internal node	2.49E-03	42	0						Linear
Internal node	5.79E-03	72	0						Linear
Raphanus_sativus		Leaf	0.013799708		0						Linear
Brassica_napus		Leaf	8.04E-03		0						Linear
Internal node	0.01354628	100	0						Linear
Raphanus_sativus		Leaf	3.84E-03		0						Linear
Brassica_rapa		Leaf	4.30E-03		0						Linear
Tarenaya_hassleriana		Leaf	0.046227971		0						Linear
Internal node	0.086219861	100	0						Linear
Internal node	0.017697449	87	0						Linear
Internal node	0.047766393	100	0						Linear
Cucumis_sativus		Leaf	0.024209466		0						Linear
Cucumis_melo		Leaf	0.025332694		0						Linear
Cucurbita_maxima		Leaf	0.063814174		0						Linear
Momordica_charantia		Leaf	0.080168812		0						Linear
Nelumbo_nucifera		Leaf	0.08261769		0						Linear
Internal node	4.32E-03	2	0						Linear
Internal node	1.82E-03	0	0						Linear
Internal node	4.68E-03	15	0						Linear
Internal node	5.98E-03	34	0						Linear
Internal node	0.012769522	83	0						Linear
Camellia_sinensis		Leaf	0.036509954		0						Linear
Actinidia_deliciosa		Leaf	0.036193676		0						Linear
Camptotheca_acuminata		Leaf	0.042601259		0						Linear
Internal node	9.60E-03	45	0						Linear
Internal node	3.55E-03	42	0						Linear
Internal node	0.066619086	100	0						Linear
Lonicera_hypoglauca		Leaf	4.67E-03		0						Linear
Lonicera_dasystyla		Leaf	7.52E-04		0						Linear
Daucus_carota_subsp._sativus		Leaf	0.050767372		0						Linear
Paeonia_lactiflora		Leaf	0.062593145		0						Linear
Internal node	7.05E-03	29	0						Linear
Internal node	0.029013227	97	0						Linear
Aquilegia_coerulea		Leaf	0.045364367		0						Linear
Adonis_aestivalis_var._palaestina		Leaf	0.065676188		0						Linear
Macleaya_cordata		Leaf	0.081346849		0						Linear
Vitis_vinifera		Leaf	0.060093013		0						Linear
Internal node	5.80E-03	4	0						Linear
Internal node	3.84E-03	3	0						Linear
Internal node	6.16E-03	7	0						Linear
Internal node	5.77E-03	12	0						Linear
Internal node	3.28E-03	14	0						Linear
Internal node	0.011321477	52	0						Linear
Picrorhiza_kurrooa		Leaf	0.081725398		0						Linear
Dorcoceras_hygrometricum		Leaf	0.087998595		0						Linear
Internal node	0.028502895	96	0						Linear
Internal node	0.037951142	100	0						Linear
Salvia_miltiorrhiza		Leaf	0.044280422		0						Linear
Mentha_x_piperita		Leaf	0.057787748		0						Linear
Internal node	0.037625233	100	0						Linear
Internal node	0.012792176	87	0						Linear
Lavandula_angustifolia		Leaf	0.078083395		0						Linear
Isodon_rubescens		Leaf	0.051135931		0						Linear
Salvia_miltiorrhiza		Leaf	0.075135025		0						Linear
Internal node	2.92E-03	27	0						Linear
Internal node	5.98E-03	53	0						Linear
Sesamum_indicum		Leaf	0.050937049		0						Linear
Sesamum_indicum		Leaf	0.045191962		0						Linear
Internal node	0.04887835	100	0						Linear
Erythranthe_guttata		Leaf	0.020230409		0						Linear
Erythranthe_guttata		Leaf	0.012699062		0						Linear
Internal node	0.011044365	65	0						Linear
Internal node	0.024693999	100	0						Linear
Internal node	0.015391279	100	0						Linear
Osmanthus_fragrans		Leaf	0.013940275		0						Linear
Olea_europaea_var._sylvestris		Leaf	7.90E-03		0						Linear
Olea_europaea_var._sylvestris		Leaf	0.030588336		0						Linear
Osmanthus_fragrans		Leaf	0.04151775		0						Linear
Internal node	0.011014401	56	0						Linear
Internal node	0.011046235	85	0						Linear
Internal node	0.02861727	100	0						Linear
Ipomoea_nil		Leaf	0.018630605		0						Linear
Ipomoea_batatas		Leaf	0.025509582		0						Linear
Ipomoea_nil		Leaf	0.05737098		0						Linear
Internal node	0.021446302	100	0						Linear
Internal node	9.45E-03	91	0						Linear
Internal node	6.52E-03	57	0						Linear
Withania_somnifera		Leaf	0.023624865		0						Linear
Capsicum_annuum		Leaf	0.023336857		0						Linear
Internal node	0.022838197	100	0						Linear
Solanum_tuberosum		Leaf	0.03077568		0						Linear
Solanum_lycopersicum		Leaf	7.74E-03		0						Linear
Internal node	0.027620675	100	0						Linear
Internal node	3.94E-03	92	0						Linear
Internal node	3.82E-03	73	0						Linear
Nicotiana_tabacum		Leaf	0.013840902		0						Linear
Nicotiana_benthamiana		Leaf	2.45E-03		0						Linear
Nicotiana_tomentosiformis		Leaf	7.08E-03		0						Linear
Nicotiana_attenuata		Leaf	0.013162157		0						Linear
Internal node	5.27E-03	10	0						Linear
Internal node	8.61E-03	22	0						Linear
Internal node	0.028945239	99	0						Linear
Rauvolfia_verticillata		Leaf	0.048221542		0						Linear
Catharanthus_roseus		Leaf	0.050872838		0						Linear
Internal node	0.062763409	100	0						Linear
Gentiana_rigescens		Leaf	0.02522		0						Linear
Gentiana_macrophylla		Leaf	0.016106235		0						Linear
Internal node	0.030932882	100	0						Linear
Internal node	2.46E-03	53	0						Linear
Internal node	0.039163589	100	0						Linear
Chenopodium_quinoa		Leaf	4.95E-03		0						Linear
Chenopodium_quinoa		Leaf	8.64E-03		0						Linear
Beta_vulgaris_subsp._vulgaris		Leaf	0.048689434		0						Linear
Spinacia_oleracea		Leaf	0.042653114		0						Linear
Internal node	3.62E-03	7	0						Linear
Internal node	3.82E-03	15	0						Linear
Internal node	7.96E-03	55	0						Linear
Internal node	0.016121035	97	0						Linear
Internal node	3.21E-03	24	0						Linear
Internal node	2.19E-03	29	0						Linear
Internal node	6.29E-03	37	0						Linear
Gossypium_hirsutum		Leaf	0.047197235		0						Linear
Durio_zibethinus		Leaf	0.034229613		0						Linear
Durio_zibethinus		Leaf	0.030227096		0						Linear
Internal node	6.39E-03	59	0						Linear
Internal node	8.48E-03	70	0						Linear
Internal node	0.036599111	100	0						Linear
Gossypium_hirsutum		Leaf	5.47E-03		0						Linear
Gossypium_arboreum		Leaf	0		0						Linear
Gossypium_hirsutum		Leaf	0.050915824		0						Linear
Internal node	0.029242275	100	0						Linear
Corchorus_olitorius		Leaf	0.016103509		0						Linear
Corchorus_capsularis		Leaf	0.042221004		0						Linear
Internal node	0.022389722	100	0						Linear
Theobroma_cacao		Leaf	0.018374643		0						Linear
Herrania_umbratica		Leaf	0.014554828		0						Linear
Cephalotus_follicularis		Leaf	0.054952691		0						Linear
Internal node	0.01150313	70	0						Linear
Tripterygium_wilfordii		Leaf	0.053919157		0						Linear
Aquilaria_sinensis		Leaf	0.051131273		0						Linear
Internal node	6.01E-03	22	0						Linear
Internal node	0.024001163	91	0						Linear
Internal node	8.43E-03	43	0						Linear
Internal node	6.16E-03	53	0						Linear
Internal node	0.02158699	100	0						Linear
Tanacetum_parthenium		Leaf	0.020111582		0						Linear
Artemisia_annua		Leaf	0.049700384		0						Linear
Stevia_rebaudiana		Leaf	0.039703037		0						Linear
Internal node	0.01108877	57	0						Linear
Taraxacum_kok-saghyz		Leaf	0.02926165		0						Linear
Helianthus_annuus		Leaf	0.026210584		0						Linear
Internal node	0.023946104	83	0						Linear
Internal node	0.011821107	66	0						Linear
Internal node	0.013342893	91	0						Linear
Stevia_rebaudiana		Leaf	0.026675835		0						Linear
Helianthus_annuus		Leaf	0.023115045		0						Linear
Artemisia_annua		Leaf	0.044650497		0						Linear
Helianthus_annuus		Leaf	0.137165691		0						Linear
Internal node	0.051979272	100	0						Linear
Internal node	0.018016965	86	0						Linear
Citrus_sinensis		Leaf	0.013407876		0						Linear
Citrus_clementina		Leaf	1.87E-04		0						Linear
Internal node	0.071598881	100	0						Linear
Citrus_sinensis		Leaf	4.12E-03		0						Linear
Citrus_clementina		Leaf	1.30E-03		0						Linear
Internal node	2.18E-03	25	0						Linear
Internal node	0.021858839	92	0						Linear
Internal node	0.030266547	100	0						Linear
Internal node	5.21E-03	70	0						Linear
Malus_domestica		Leaf	0.021278622		0						Linear
Malus_domestica		Leaf	8.87E-03		0						Linear
Internal node	0.010130154	89	0						Linear
Internal node	3.33E-03	69	0						Linear
Prunus_persica		Leaf	5.94E-03		0						Linear
Prunus_mume		Leaf	0.010398544		0						Linear
Prunus_avium		Leaf	0.010342441		0						Linear
Fragaria_vesca_subsp._vesca		Leaf	0.043001601		0						Linear
Bixa_orellana		Leaf	0.059838865		0						Linear
